# Supplementary material for: Bis(tetra­methyl­ammonium) oxalate monohydrate
Source: Acta Crystallogr Sect E Struct Rep Online. 2009 Oct 3;65(Pt 11):o2602. doi: 10.1107/S1600536809039099 (PMC2971246; doi:10.1107/S1600536809039099)
Supplement: Supplementary file 1 [file e-65-o2602-sup1.cif]

##############################################################################
###                                                                        ###
###        Electronic paper (Acta Crystallographica Section E)             ###
###                                                                        ###
##############################################################################
#                                                                            #
# This CIF contains the data in a paper accepted for publication in Acta     #
# Crystallographica Section E. It conforms to the requirements of Notes      #
# for Authors for Section E, and has been peer reviewed under the auspices   #
# of the IUCr Commission on Journals.                                        #
#                                                                            #
# Full details of the Crystallographic Information File format               #
# are given in the paper "The Crystallographic Information File (CIF):       #
# a New Standard Archive File for Crystallography" by S. R. Hall, F. H.      #
# Allen and I. D. Brown [Acta Cryst. (1991), A47, 655-685].                  #
#                                                                            #
# The current version of the core CIF dictionary is obtainable from          #
# ftp://ftp.iucr.org/pub/cif_core.dic. The current version number is 2.4.    #
#                                                                            #
# Software is freely available for graphical display of the structure(s) in  #
# this CIF.  For information consult the CIF home page http://www.iucr.org/  #
# cif/home.html                                                              #
#                                                                            #
# This file may be used for bona fide research purposes within the           #
# scientific community so long as proper attribution is given to the journal # 
# article from which it was obtained.                                        #
#                                                                            #
##############################################################################
                                             
data_global
_audit_creation_method     SHELXL-97
_journal_date_recd_electronic     2009-09-25
_journal_date_accepted     2009-09-26
_journal_name_full     'Acta Crystallographica, Section E'
_journal_year     2009
_journal_volume     65
_journal_issue     11
_journal_page_first     o2602
_journal_page_last     o2602
_journal_paper_category     QO
_journal_coeditor_code     XU2618
_publ_contact_author
;
     Dr. Seik Weng Ng
     Department of Chemistry
     University of Malaya
     50603 Kuala Lumpur
     Malaysia
;
_publ_contact_author_email     seikweng@um.edu.my
_publ_contact_author_fax     '03 7967 4193'
_publ_contact_author_phone     '03 7967 6778'
_publ_section_title
;
Bis(tetramethylammonium) oxalate monohydrate
;
loop_
    _publ_author_name
    _publ_author_address
    'Yang, Yun-Xia'
;
     College of Chemistry
     Beijing Normal University
     Beijing 100875
     People's Republic of China
;
    'Li, Qi'
;
     College of Chemistry
     Beijing Normal University
     Beijing 100875
     People's Republic of China
;
    'Ng, Seik Weng'
;
     Department of Chemistry
     University of Malaya
     50603 Kuala Lumpur
     Malaysia
;
_publ_section_synopsis     .
data_I
_audit_creation_method     SHELXL-97
_chemical_name_systematic
;
Bis(tetramethylammonium) oxalate monohydrate
;
_chemical_name_common     ?
_chemical_formula_moiety     '2(C4 H12 N +), C2 O4 2-, H2 O'
_chemical_formula_sum     'C10 H26 N2 O5'
_chemical_formula_iupac     '2C4 H12 N +, C2 O4 2-, H2 O'
_chemical_formula_weight     254.33
_chemical_melting_point     ?
_symmetry_cell_setting     Orthorhombic
_symmetry_space_group_name_H-M     'P n m a'
_symmetry_space_group_name_Hall     '-P 2ac 2n'
loop_
    _symmetry_equiv_pos_as_xyz
    'x, y, z'
    '-x+1/2, -y, z+1/2'
    '-x, y+1/2, -z'
    'x+1/2, -y+1/2, -z+1/2'
    '-x, -y, -z'
    'x-1/2, y, -z-1/2'
    'x, -y-1/2, z'
    '-x-1/2, y-1/2, z-1/2'
_cell_length_a     24.614(4)
_cell_length_b     6.7380(10)
_cell_length_c     8.633(2)
_cell_angle_alpha     90.00
_cell_angle_beta     90.00
_cell_angle_gamma     90.00
_cell_volume     1431.8(4)
_cell_formula_units_Z     4
_cell_measurement_reflns_used     1201
_cell_measurement_theta_min     2.5
_cell_measurement_theta_max     25.0
_cell_measurement_temperature     293(2)
_exptl_crystal_description     Block
_exptl_crystal_colour     Colorless
_exptl_crystal_size_max     0.50
_exptl_crystal_size_mid     0.10
_exptl_crystal_size_min     0.10
_exptl_crystal_density_diffrn     1.180
_exptl_crystal_density_meas     ?
_exptl_crystal_density_method     'not measured'
_exptl_crystal_F_000     560
_exptl_absorpt_coefficient_mu     0.093
_exptl_absorpt_correction_type     None
_exptl_absorpt_process_details     ?
_exptl_absorpt_correction_T_min     ?
_exptl_absorpt_correction_T_max     ?
_diffrn_ambient_temperature     293(2)
_diffrn_radiation_type     MoK\a
_diffrn_radiation_wavelength     0.71073
_diffrn_radiation_source     'fine-focus sealed tube'
_diffrn_radiation_monochromator     graphite
_diffrn_measurement_device_type     'Bruker APEX2'
_diffrn_measurement_method     '\f and \w'
_diffrn_detector_area_resol_mean     ?
_diffrn_reflns_number     3915
_diffrn_reflns_av_R_equivalents     0.0235
_diffrn_reflns_av_sigmaI/netI     0.0243
_diffrn_reflns_theta_min     2.50
_diffrn_reflns_theta_max     24.98
_diffrn_reflns_theta_full     24.98
_diffrn_measured_fraction_theta_max     0.999
_diffrn_measured_fraction_theta_full     0.999
_diffrn_reflns_limit_h_min     -29
_diffrn_reflns_limit_h_max     11
_diffrn_reflns_limit_k_min     -8
_diffrn_reflns_limit_k_max     8
_diffrn_reflns_limit_l_min     -10
_diffrn_reflns_limit_l_max     8
_diffrn_standards_number     0
_diffrn_standards_interval_count     0
_diffrn_standards_interval_time     0
_diffrn_standards_decay_%     0
_reflns_number_total     1367
_reflns_number_gt     1043
_reflns_threshold_expression     I>2\s(I)
_refine_ls_structure_factor_coef     Fsqd
_refine_ls_matrix_type     full
_refine_ls_R_factor_all     0.0668
_refine_ls_R_factor_gt     0.0525
_refine_ls_wR_factor_gt     0.1476
_refine_ls_wR_factor_ref     0.1638
_refine_ls_goodness_of_fit_ref     1.010
_refine_ls_restrained_S_all     1.010
_refine_ls_number_reflns     1367
_refine_ls_number_parameters     99
_refine_ls_number_restraints     0
_refine_ls_hydrogen_treatment     mixed
_refine_ls_weighting_scheme     calc
_refine_ls_weighting_details
         'calc w=1/[\s^2^(Fo^2^)+(0.0847P)^2^+0.5757P] where P=(Fo^2^+2Fc^2^)/3'
_atom_sites_solution_hydrogens     geom
_atom_sites_solution_primary     direct
_atom_sites_solution_secondary     difmap
_refine_ls_shift/su_max     0.001
_refine_ls_shift/su_mean     0.001
_refine_diff_density_max     0.253
_refine_diff_density_min     -0.248
_refine_ls_extinction_method     'SHELXL97 (Sheldrick, 2008)'
_refine_ls_extinction_coef     0.022(5)
_refine_ls_extinction_expression
                                  'Fc^*^=kFc[1+0.001xFc^2^\l^3^/sin(2\q)]^-1/4^'
loop_
    _atom_type_symbol
    _atom_type_description
    _atom_type_scat_dispersion_real
    _atom_type_scat_dispersion_imag
    _atom_type_scat_source
    'C' 'C' 0.0033 0.0016
                         'International Tables Vol C Tables 4.2.6.8 and 6.1.1.4'
    'H' 'H' 0.0000 0.0000
                         'International Tables Vol C Tables 4.2.6.8 and 6.1.1.4'
    'N' 'N' 0.0061 0.0033
                         'International Tables Vol C Tables 4.2.6.8 and 6.1.1.4'
    'O' 'O' 0.0106 0.0060
                         'International Tables Vol C Tables 4.2.6.8 and 6.1.1.4'
_computing_data_collection     'APEX2 (Bruker, 2007)'
_computing_cell_refinement     'SAINT (Bruker, 2007)'
_computing_data_reduction     'SAINT (Bruker, 2007)'
_computing_structure_solution     'SHELXS97 (Sheldrick, 2008)'
_computing_structure_refinement     'SHELXL97 (Sheldrick, 2008)'
_computing_molecular_graphics     'X-SEED (Barbour, 2001)'
_computing_publication_material     'publCIF (Westrip, 2009)'
loop_
    _atom_site_type_symbol
    _atom_site_label
    _atom_site_fract_x
    _atom_site_fract_y
    _atom_site_fract_z
    _atom_site_U_iso_or_equiv
    _atom_site_adp_type
    _atom_site_calc_flag
    _atom_site_refinement_flags
    _atom_site_occupancy
    _atom_site_disorder_assembly
    _atom_site_disorder_group
    O O1 0.29989(10) 0.7500 0.4672(3) 0.0944(10) Uani d S 1 . .
    O O2 0.38001(14) 0.7500 0.3510(3) 0.1103(12) Uani d S 1 . .
    O O3 0.38835(9) 0.5888(4) 0.6773(3) 0.1216(10) Uani d . 1 . .
    O O1W 0.40771(12) 0.2500 0.8491(3) 0.0790(8) Uani d S 1 . .
    H H1 0.3983(11) 0.358(4) 0.784(3) 0.098(9) Uiso d . 1 . .
    N N1 0.04672(8) 0.7500 0.7763(3) 0.0442(6) Uani d S 1 . .
    N N2 0.27226(8) 0.7500 1.0044(2) 0.0372(6) Uani d S 1 . .
    C C1 0.02478(11) 0.5681(4) 0.7022(3) 0.0864(9) Uani d . 1 . .
    H H1A -0.0141 0.5665 0.7121 0.130 Uiso calc R 1 . .
    H H1B 0.0397 0.4531 0.7522 0.130 Uiso calc R 1 . .
    H H1C 0.0345 0.5669 0.5945 0.130 Uiso calc R 1 . .
    C C2 0.10673(11) 0.7500 0.7595(5) 0.0679(10) Uani d S 1 . .
    H H2A 0.1218 0.8579 0.8181 0.102 Uiso calc PR 0.50 . .
    H H2B 0.1161 0.7654 0.6522 0.102 Uiso calc PR 0.50 . .
    H H2C 0.1211 0.6267 0.7974 0.102 Uiso calc PR 0.50 . .
    C C3 0.03268(14) 0.7500 0.9431(3) 0.0652(9) Uani d S 1 . .
    H H3A -0.0060 0.7379 0.9548 0.098 Uiso calc PR 0.50 . .
    H H3B 0.0447 0.8719 0.9894 0.098 Uiso calc PR 0.50 . .
    H H3C 0.0502 0.6402 0.9932 0.098 Uiso calc PR 0.50 . .
    C C4 0.30685(10) 0.5697(3) 1.0196(3) 0.0620(7) Uani d . 1 . .
    H H4A 0.3247 0.5708 1.1185 0.093 Uiso calc R 1 . .
    H H4B 0.3336 0.5689 0.9387 0.093 Uiso calc R 1 . .
    H H4C 0.2846 0.4533 1.0113 0.093 Uiso calc R 1 . .
    C C5 0.22984(12) 0.7500 1.1282(3) 0.0522(8) Uani d S 1 . .
    H H5A 0.2459 0.7116 1.2249 0.078 Uiso calc PR 0.50 . .
    H H5B 0.2016 0.6577 1.1014 0.078 Uiso calc PR 0.50 . .
    H H5C 0.2147 0.8807 1.1377 0.078 Uiso calc PR 0.50 . .
    C C6 0.24524(12) 0.7500 0.8504(3) 0.0548(8) Uani d S 1 . .
    H H6A 0.2219 0.8636 0.8423 0.082 Uiso calc PR 0.50 . .
    H H6B 0.2241 0.6311 0.8391 0.082 Uiso calc PR 0.50 . .
    H H6C 0.2723 0.7554 0.7704 0.082 Uiso calc SR 0.5 . .
    C C7 0.35047(12) 0.7500 0.4666(3) 0.0486(7) Uani d S 1 . .
    C C8 0.37795(10) 0.7500 0.6197(3) 0.0479(7) Uani d S 1 . .
loop_
    _atom_site_aniso_label
    _atom_site_aniso_U_11
    _atom_site_aniso_U_22
    _atom_site_aniso_U_33
    _atom_site_aniso_U_12
    _atom_site_aniso_U_13
    _atom_site_aniso_U_23
    O1 0.0651(17) 0.124(3) 0.0938(19) 0.000 -0.0318(14) 0.000
    O2 0.134(3) 0.146(3) 0.0503(15) 0.000 0.0259(16) 0.000
    O3 0.1149(17) 0.126(2) 0.1237(18) 0.0185(14) -0.0231(13) 0.0734(15)
    O1W 0.113(2) 0.0643(16) 0.0591(15) 0.000 -0.0145(14) 0.000
    N1 0.0386(12) 0.0467(13) 0.0473(13) 0.000 0.0020(9) 0.000
    N2 0.0416(11) 0.0366(11) 0.0334(11) 0.000 -0.0011(9) 0.000
    C1 0.0809(17) 0.093(2) 0.0849(17) -0.0298(16) 0.0007(14) -0.0317(15)
    C2 0.0404(15) 0.060(2) 0.103(3) 0.000 0.0112(16) 0.000
    C3 0.069(2) 0.078(2) 0.0486(17) 0.000 0.0046(15) 0.000
    C4 0.0677(13) 0.0551(14) 0.0631(13) 0.0215(11) -0.0031(10) 0.0016(11)
    C5 0.0562(17) 0.0583(18) 0.0419(15) 0.000 0.0097(12) 0.000
    C6 0.0586(17) 0.071(2) 0.0352(14) 0.000 -0.0093(12) 0.000
    C7 0.0614(18) 0.0383(15) 0.0461(15) 0.000 -0.0003(13) 0.000
    C8 0.0356(14) 0.0592(18) 0.0489(15) 0.000 0.0053(11) 0.000
loop_
    _geom_bond_atom_site_label_1
    _geom_bond_atom_site_label_2
    _geom_bond_site_symmetry_2
    _geom_bond_distance
    _geom_bond_publ_flag
    O1 C7 . 1.245(4) ?
    O2 C7 . 1.235(4) ?
    O3 C8 . 1.222(2) ?
    O1W H1 . 0.95(3) ?
    N1 C3 . 1.481(3) ?
    N1 C2 . 1.484(3) ?
    N1 C1 . 1.484(3) ?
    N1 C1 7_575 1.484(3) ?
    N2 C6 . 1.487(3) ?
    N2 C4 . 1.489(2) ?
    N2 C4 7_575 1.489(2) ?
    N2 C5 . 1.494(3) ?
    C1 H1A . 0.9600 ?
    C1 H1B . 0.9600 ?
    C1 H1C . 0.9600 ?
    C2 H2A . 0.9600 ?
    C2 H2B . 0.9600 ?
    C2 H2C . 0.9600 ?
    C3 H3A . 0.9600 ?
    C3 H3B . 0.9600 ?
    C3 H3C . 0.9600 ?
    C4 H4A . 0.9600 ?
    C4 H4B . 0.9600 ?
    C4 H4C . 0.9600 ?
    C5 H5A . 0.9600 ?
    C5 H5B . 0.9600 ?
    C5 H5C . 0.9600 ?
    C6 H6A . 0.9600 ?
    C6 H6B . 0.9600 ?
    C6 H6C . 0.9600 ?
    C7 C8 . 1.484(4) ?
    C8 O3 7_575 1.222(2) ?
loop_
    _geom_angle_atom_site_label_1
    _geom_angle_atom_site_label_2
    _geom_angle_atom_site_label_3
    _geom_angle_site_symmetry_1
    _geom_angle_site_symmetry_3
    _geom_angle
    _geom_angle_publ_flag
    C3 N1 C2 . . 109.1(3) ?
    C3 N1 C1 . . 109.52(16) ?
    C2 N1 C1 . . 108.66(17) ?
    C3 N1 C1 . 7_575 109.52(16) ?
    C2 N1 C1 . 7_575 108.66(17) ?
    C1 N1 C1 . 7_575 111.3(3) ?
    C6 N2 C4 . . 109.54(13) ?
    C6 N2 C4 . 7_575 109.54(13) ?
    C4 N2 C4 . 7_575 109.3(2) ?
    C6 N2 C5 . . 109.1(2) ?
    C4 N2 C5 . . 109.68(14) ?
    C4 N2 C5 7_575 . 109.68(14) ?
    N1 C1 H1A . . 109.5 ?
    N1 C1 H1B . . 109.5 ?
    H1A C1 H1B . . 109.5 ?
    N1 C1 H1C . . 109.5 ?
    H1A C1 H1C . . 109.5 ?
    H1B C1 H1C . . 109.5 ?
    N1 C2 H2A . . 109.5 ?
    N1 C2 H2B . . 109.5 ?
    H2A C2 H2B . . 109.5 ?
    N1 C2 H2C . . 109.5 ?
    H2A C2 H2C . . 109.5 ?
    H2B C2 H2C . . 109.5 ?
    N1 C3 H3A . . 109.5 ?
    N1 C3 H3B . . 109.5 ?
    H3A C3 H3B . . 109.5 ?
    N1 C3 H3C . . 109.5 ?
    H3A C3 H3C . . 109.5 ?
    H3B C3 H3C . . 109.5 ?
    N2 C4 H4A . . 109.5 ?
    N2 C4 H4B . . 109.5 ?
    H4A C4 H4B . . 109.5 ?
    N2 C4 H4C . . 109.5 ?
    H4A C4 H4C . . 109.5 ?
    H4B C4 H4C . . 109.5 ?
    N2 C5 H5A . . 109.5 ?
    N2 C5 H5B . . 109.5 ?
    H5A C5 H5B . . 109.5 ?
    N2 C5 H5C . . 109.5 ?
    H5A C5 H5C . . 109.5 ?
    H5B C5 H5C . . 109.5 ?
    N2 C6 H6A . . 109.5 ?
    N2 C6 H6B . . 109.5 ?
    H6A C6 H6B . . 109.5 ?
    N2 C6 H6C . . 109.5 ?
    H6A C6 H6C . . 109.5 ?
    H6B C6 H6C . . 109.5 ?
    O2 C7 O1 . . 126.3(3) ?
    O2 C7 C8 . . 116.8(3) ?
    O1 C7 C8 . . 116.9(3) ?
    O3 C8 O3 7_575 . 125.5(3) ?
    O3 C8 C7 7_575 . 117.26(17) ?
    O3 C8 C7 . . 117.26(17) ?
loop_
    _geom_torsion_atom_site_label_1
    _geom_torsion_atom_site_label_2
    _geom_torsion_atom_site_label_3
    _geom_torsion_atom_site_label_4
    _geom_torsion_site_symmetry_1
    _geom_torsion_site_symmetry_2
    _geom_torsion_site_symmetry_3
    _geom_torsion_site_symmetry_4
    _geom_torsion
    _geom_torsion_publ_flag
    O2 C7 C8 O3 . . . 7_575 89.9(2) ?
    O1 C7 C8 O3 . . . 7_575 -90.1(2) ?
    O2 C7 C8 O3 . . . . -89.9(2) ?
    O1 C7 C8 O3 . . . . 90.1(2) ?
loop_
    _geom_hbond_atom_site_label_D
    _geom_hbond_atom_site_label_H
    _geom_hbond_atom_site_label_A
    _geom_hbond_site_symmetry_A
    _geom_hbond_distance_DH
    _geom_hbond_distance_HA
    _geom_hbond_distance_DA
    _geom_hbond_angle_DHA
    _geom_hbond_publ_flag
    O1W H1 O3 . 0.95(3) 1.82(3) 2.764(2) 171(3) yes
