# Supplementary material for: Bis(tetra­methyl­ammonium) oxalate monohydrate
Source: Acta Crystallogr Sect E Struct Rep Online. 2009 Oct 3;65(Pt 11):o2602. doi: 10.1107/S1600536809039099 (PMC2971246; doi:10.1107/S1600536809039099)
Supplement: Supplementary file 2 [file e-65-o2602-Isup2.hkl]

# 
# h,k,l, Fc-squared, Fo-squared, sigma(Fo-squared) and status flag 
# 
data_I
_shelx_title '  Pnma' 
_shelx_refln_list_code          4 
_shelx_F_calc_maximum      133.29 
_exptl_crystal_F_000       560.00 
_reflns_d_resolution_high  0.8414 
 
loop_ 
 _symmetry_equiv_pos_as_xyz 
 'x, y, z' 
 '-x+1/2, -y, z+1/2' 
 '-x, y+1/2, -z' 
 'x+1/2, -y+1/2, -z+1/2' 
 '-x, -y, -z' 
 'x-1/2, y, -z-1/2' 
 'x, -y-1/2, z' 
 '-x-1/2, y-1/2, z-1/2' 
 
_cell_length_a    24.6144 
_cell_length_b     6.7380 
_cell_length_c     8.6330 
_cell_angle_alpha  90.000 
_cell_angle_beta   90.000 
_cell_angle_gamma  90.000 
 
_shelx_F_squared_multiplier     1.000 
 
loop_ 
 _refln_index_h 
 _refln_index_k 
 _refln_index_l 
 _refln_F_squared_calc 
 _refln_F_squared_meas 
 _refln_F_squared_sigma 
 _refln_observed_status 
   4   0   0       37.96      102.45      5.33 o 
   6   0   0     1808.09     1982.17     27.48 o 
   8   0   0     3551.55     3629.01     49.09 o 
  10   0   0     2135.97     2301.49     31.80 o 
  12   0   0     4084.28     4110.76     89.44 o 
  14   0   0     2429.03     2499.78     68.50 o 
  16   0   0       24.97       18.35      2.64 o 
  18   0   0        0.44       -1.00      1.38 o 
  20   0   0       14.35       10.67      2.68 o 
  22   0   0       20.36       15.30      3.36 o 
  24   0   0       41.57       35.29      4.64 o 
  26   0   0      117.21      118.98      7.67 o 
  28   0   0       26.63       26.34      4.66 o 
   2   1   0     1400.34     1772.44     33.81 o 
   4   1   0    12905.57    14435.47    271.40 o 
   6   1   0     3299.53     3330.80     63.36 o 
   8   1   0      271.96      269.94      7.71 o 
  10   1   0       10.67        5.94      0.79 o 
  12   1   0        1.73        3.56      0.65 o 
  14   1   0      903.99      842.77     11.00 o 
  16   1   0      264.91      265.97      5.89 o 
  18   1   0      149.36      168.44      6.55 o 
  20   1   0       58.36       50.56      5.13 o 
  22   1   0        1.83       -0.34      1.29 o 
  24   1   0       28.38       19.92      2.64 o 
  26   1   0        2.08        1.50      1.67 o 
  28   1   0       14.77       12.42      4.90 o 
   0   2   0    17765.67    14271.76    263.00 o 
   2   2   0     1242.49     1051.34     21.43 o 
   4   2   0      100.27      105.01      4.08 o 
   6   2   0     4071.95     4191.84     79.77 o 
   8   2   0     1450.37     1481.34     21.87 o 
  10   2   0      219.58      238.26      7.75 o 
  12   2   0       89.57       76.32      2.82 o 
  14   2   0       20.79       19.83      3.05 o 
  16   2   0       33.24       34.82      2.34 o 
  18   2   0      106.49       92.22      5.56 o 
  20   2   0       24.94       17.91      2.74 o 
  22   2   0       43.83       41.07      7.30 o 
  24   2   0        0.60        3.87      1.81 o 
  26   2   0       31.54       20.70      2.94 o 
  28   2   0        3.37        4.05      2.11 o 
   2   3   0      792.15      903.27     13.58 o 
   4   3   0      813.88      779.15     17.67 o 
   6   3   0        0.50        0.66      1.11 o 
   8   3   0      357.55      302.63      6.51 o 
  10   3   0      422.49      515.80     15.04 o 
  12   3   0      496.01      547.62     10.43 o 
  14   3   0       37.71       33.68      2.34 o 
  16   3   0      457.94      447.57      9.43 o 
  18   3   0       64.57       63.78      6.53 o 
  20   3   0       52.75       65.71      3.55 o 
  22   3   0       64.92       80.18      4.08 o 
  24   3   0        0.02       -0.07      1.41 o 
  26   3   0        0.05        0.19      1.62 o 
   0   4   0     4429.17     4017.08     76.84 o 
   2   4   0      142.84      147.93      3.90 o 
   4   4   0       39.05       53.91      3.65 o 
   6   4   0      443.27      542.02     14.34 o 
   8   4   0      154.52      181.25     16.28 o 
  10   4   0      140.44      143.50      5.22 o 
  12   4   0      127.48      143.44      4.80 o 
  14   4   0       15.33       15.43      3.22 o 
  16   4   0       48.90       36.76      2.88 o 
  18   4   0        6.39        4.63      2.70 o 
  20   4   0        6.83        8.84      1.92 o 
  22   4   0        7.19        2.64      1.28 o 
  24   4   0        1.08        1.83      1.71 o 
   2   5   0       52.60       55.16      4.26 o 
   4   5   0      960.06      847.51     20.47 o 
   6   5   0       59.00       68.69      3.26 o 
   8   5   0       34.12       38.99      2.80 o 
  10   5   0        0.00        1.81      2.75 o 
  12   5   0       24.95       19.19      3.91 o 
  14   5   0       98.59      107.70      4.63 o 
  16   5   0       79.74       81.99      4.19 o 
  18   5   0       24.64       22.79      2.79 o 
  20   5   0        6.48       13.78      2.48 o 
  22   5   0        0.95        3.41      4.30 o 
   0   6   0     1965.42     1946.15     29.62 o 
   2   6   0       27.36       28.56      2.39 o 
   4   6   0        0.55        1.21      0.99 o 
   6   6   0       22.40       31.39      2.10 o 
   8   6   0       31.83       31.10      2.86 o 
  10   6   0        1.27        0.62      1.45 o 
  12   6   0       33.19       30.33      3.09 o 
  14   6   0       46.01       39.31      3.48 o 
  16   6   0        1.26        6.31      2.03 o 
  18   6   0        0.03        2.17      1.77 o 
   2   7   0        0.83       -0.47      0.83 o 
   4   7   0       57.55       55.63      2.83 o 
   6   7   0       20.83       11.25      1.65 o 
   8   7   0        3.06        4.27      2.96 o 
  10   7   0        1.29        2.13      1.66 o 
  12   7   0       11.37       16.19      2.73 o 
  14   7   0        0.33        3.41      1.99 o 
   0   8   0       97.54       88.97      4.35 o 
   1   0   1     2013.41     1979.82     27.50 o 
   2   0   1        3.32       -0.40      0.27 o 
   3   0   1      172.40      266.60      5.91 o 
   4   0   1      497.02      414.47      8.94 o 
   5   0   1     2225.06     2151.96     40.86 o 
   6   0   1     5670.89     5950.84     77.88 o 
   7   0   1     1256.85     1260.70     14.46 o 
   8   0   1     5786.65     5846.41     63.70 o 
   9   0   1      374.81      386.02      5.25 o 
  10   0   1      316.15      302.29      4.43 o 
  11   0   1     1088.22     1076.76     14.86 o 
  12   0   1       28.54       32.41      1.27 o 
  13   0   1      298.15      324.23      4.08 o 
  14   0   1       64.11       81.24      2.24 o 
  15   0   1       25.99       35.00      1.38 o 
  16   0   1        2.79        0.13      0.47 o 
  17   0   1        1.19        2.01      1.15 o 
  18   0   1       53.52       49.14      2.92 o 
  19   0   1       65.94       58.34      3.12 o 
  20   0   1       19.88       30.22      2.66 o 
  21   0   1       23.87       24.08      2.57 o 
  22   0   1       18.46       10.63      2.02 o 
  23   0   1        3.39        2.78      1.64 o 
  24   0   1        2.01        3.20      1.68 o 
  25   0   1       48.46       46.53      3.74 o 
  26   0   1        2.65        2.87      1.85 o 
  27   0   1        0.97        0.79      1.85 o 
  28   0   1        1.41        1.09      1.85 o 
  29   0   1        5.06        6.52      2.33 o 
   0   1   1     3149.45     3094.83     60.94 o 
   1   1   1        3.48        0.24      0.23 o 
   2   1   1     2163.52     2244.20     25.12 o 
   3   1   1     6267.49     6484.29    111.15 o 
   4   1   1      149.83      158.86      2.14 o 
   5   1   1     5780.73     5881.94     55.97 o 
   6   1   1        9.43        7.04      0.82 o 
   7   1   1      401.89      401.15      3.69 o 
   8   1   1      589.25      655.11      7.10 o 
   9   1   1      369.05      367.70      4.47 o 
  10   1   1      163.74      130.66      3.13 o 
  11   1   1      513.25      541.97      6.82 o 
  12   1   1      445.35      495.28      5.97 o 
  13   1   1       51.48       40.49      1.00 o 
  14   1   1      678.82      740.95      6.35 o 
  15   1   1        9.41        9.94      0.70 o 
  16   1   1       27.71       22.08      0.96 o 
  17   1   1       54.36       62.19      1.48 o 
  18   1   1       65.69       67.79      1.86 o 
  19   1   1       24.34       27.59      1.75 o 
  20   1   1       19.09       21.26      1.68 o 
  21   1   1      153.90      137.20      3.57 o 
  22   1   1       35.59       47.07      2.39 o 
  23   1   1       53.54       47.53      2.86 o 
  24   1   1       10.72       10.89      1.57 o 
  25   1   1       23.80       31.38      2.32 o 
  26   1   1        0.66       -0.31      1.13 o 
  27   1   1        0.09       -1.35      1.11 o 
  28   1   1        6.12        8.35      1.68 o 
   1   2   1     2134.40     1808.73     15.87 o 
   2   2   1      536.86      524.44      5.17 o 
   3   2   1     1098.72     1045.52     12.57 o 
   4   2   1       40.26       30.06      1.19 o 
   5   2   1     2448.10     2385.40     23.49 o 
   6   2   1      451.35      442.84      5.32 o 
   7   2   1       61.93       45.97      1.26 o 
   8   2   1       26.08       21.07      0.87 o 
   9   2   1       70.01       69.53      1.47 o 
  10   2   1       39.02       33.67      1.05 o 
  11   2   1       86.14       79.75      2.42 o 
  12   2   1        2.08        3.72      1.48 o 
  13   2   1      562.31      599.43      7.45 o 
  14   2   1      402.37      381.64      7.09 o 
  15   2   1      203.72      220.43      5.87 o 
  16   2   1      193.22      186.58      4.09 o 
  17   2   1       90.81       92.71      3.50 o 
  18   2   1       52.46       50.84      2.42 o 
  19   2   1        4.85        5.66      0.88 o 
  20   2   1       14.41       19.06      1.30 o 
  21   2   1        2.17        1.63      1.02 o 
  22   2   1       41.15       40.95      2.30 o 
  23   2   1       44.28       39.07      2.34 o 
  24   2   1        0.02        0.06      1.06 o 
  25   2   1       59.00       63.13      4.50 o 
  26   2   1        0.27       -1.49      1.12 o 
  27   2   1        1.84        1.93      1.33 o 
  28   2   1        3.14        2.87      1.45 o 
   0   3   1      810.50      938.95     14.42 o 
   1   3   1      379.56      350.95      5.31 o 
   2   3   1       64.44       73.23      1.82 o 
   3   3   1      172.90      152.77      2.07 o 
   4   3   1      232.62      249.43      3.69 o 
   5   3   1     2510.79     2473.26     24.73 o 
   6   3   1        0.33        1.47      0.56 o 
   7   3   1      371.29      376.35      5.07 o 
   8   3   1      348.25      429.77      5.65 o 
   9   3   1     1090.72     1123.89     12.36 o 
  10   3   1      418.36      433.89      5.74 o 
  11   3   1       55.78       69.41      3.19 o 
  12   3   1       18.98       24.76      2.19 o 
  13   3   1       88.49       97.31      3.03 o 
  14   3   1       25.33       18.65      1.68 o 
  15   3   1       18.74       13.47      1.28 o 
  16   3   1       73.07       85.61      3.94 o 
  17   3   1      207.44      194.81      3.44 o 
  18   3   1       14.02       14.53      1.36 o 
  19   3   1      111.23      102.73      2.89 o 
  20   3   1       80.98       89.31      3.45 o 
  21   3   1       74.33       81.42      2.86 o 
  22   3   1        3.98        4.60      1.23 o 
  23   3   1        7.57       10.76      1.49 o 
  24   3   1       34.03       36.31      2.38 o 
  25   3   1        2.89        5.90      1.46 o 
  26   3   1        0.18        0.37      1.40 o 
   1   4   1      176.74      168.87      3.09 o 
   2   4   1      200.80      192.85      2.97 o 
   3   4   1       74.13       62.62      1.74 o 
   4   4   1      112.37      132.91      2.72 o 
   5   4   1       70.25       69.40      1.95 o 
   6   4   1        0.08       -0.76      0.51 o 
   7   4   1      217.52      234.61      3.94 o 
   8   4   1       43.43       36.68      2.12 o 
   9   4   1       44.12       41.63      1.84 o 
  10   4   1       23.98       22.28      1.58 o 
  11   4   1       14.71       17.29      3.05 o 
  12   4   1       27.04       33.04      2.14 o 
  13   4   1       88.37       85.35      3.12 o 
  14   4   1       79.52       72.42      2.49 o 
  15   4   1       26.97       26.32      1.79 o 
  16   4   1       92.62       89.55      2.87 o 
  17   4   1        2.41        4.59      1.14 o 
  18   4   1       77.19       87.96      3.26 o 
  19   4   1        5.72        1.52      1.05 o 
  20   4   1        0.20        0.26      1.00 o 
  21   4   1        0.04        0.66      1.07 o 
  22   4   1       11.27       13.42      1.93 o 
  23   4   1        9.47       11.52      2.00 o 
  24   4   1        1.97        1.50      1.51 o 
  25   4   1       10.04       12.77      2.20 o 
   0   5   1      115.79       99.70      3.57 o 
   1   5   1       21.67       17.69      1.14 o 
   2   5   1      130.21      115.23      2.63 o 
   3   5   1      430.10      419.15      5.35 o 
   4   5   1       20.96       16.41      1.31 o 
   5   5   1      286.25      272.84      4.62 o 
   6   5   1        1.42        2.35      0.81 o 
   7   5   1       20.56       32.69      1.67 o 
   8   5   1       15.10       12.50      1.22 o 
   9   5   1        0.97        0.25      0.76 o 
  10   5   1       37.57       38.18      4.05 o 
  11   5   1        0.87        3.47      1.14 o 
  12   5   1       73.57       77.85      3.16 o 
  13   5   1        2.05        6.40      1.20 o 
  14   5   1      103.32      108.96      3.33 o 
  15   5   1        2.68        6.62      1.54 o 
  16   5   1        2.90        2.18      1.12 o 
  17   5   1        0.24        1.05      1.05 o 
  18   5   1        0.95        0.35      1.09 o 
  19   5   1        0.14        0.12      1.04 o 
  20   5   1        0.91       -0.09      1.13 o 
  21   5   1       10.87       16.04      1.83 o 
  22   5   1        7.19        9.44      1.85 o 
   1   6   1        8.63       10.85      1.11 o 
   2   6   1        0.45        1.34      0.76 o 
   3   6   1        0.18        0.94      0.78 o 
   4   6   1        9.17       11.55      1.31 o 
   5   6   1       41.27       41.35      2.01 o 
   6   6   1       50.69       42.72      2.04 o 
   7   6   1       73.31       65.51      3.06 o 
   8   6   1       64.84       60.98      2.90 o 
   9   6   1        1.32       -0.34      1.05 o 
  10   6   1        1.42        1.95      1.14 o 
  11   6   1       38.70       44.03      3.80 o 
  12   6   1        4.90        5.51      1.75 o 
  13   6   1        0.00        0.39      1.07 o 
  14   6   1        1.12        4.57      1.44 o 
  15   6   1        0.02       -0.27      1.09 o 
  16   6   1        0.70        1.17      1.20 o 
  17   6   1        1.57        5.11      1.41 o 
  18   6   1        8.38       10.10      1.68 o 
  19   6   1        8.73       18.63      2.36 o 
   0   7   1       14.32        8.38      1.47 o 
   1   7   1        1.05        3.65      0.89 o 
   2   7   1        7.38        8.69      1.15 o 
   3   7   1       43.87       40.92      2.16 o 
   4   7   1        0.21        1.11      0.99 o 
   5   7   1       69.72       67.38      2.58 o 
   6   7   1        1.06        1.50      1.07 o 
   7   7   1        0.38        1.27      1.08 o 
   8   7   1        2.33       -1.29      1.03 o 
   9   7   1        4.10        9.28      1.75 o 
  10   7   1        0.60        4.23      1.33 o 
  11   7   1        1.50       -0.78      1.05 o 
  12   7   1        8.96        5.55      1.41 o 
  13   7   1        2.72        5.62      1.46 o 
   0   0   2      240.88      200.78      4.82 o 
   1   0   2        0.06        2.60      0.33 o 
   2   0   2    12277.33    12409.80    387.47 o 
   3   0   2       32.37       25.73      0.90 o 
   4   0   2     1859.27     1883.12     21.13 o 
   5   0   2       92.66       85.10      1.98 o 
   6   0   2     2500.03     2474.13     33.74 o 
   7   0   2        0.00       -0.09      0.89 o 
   8   0   2     3733.77     4007.36     53.31 o 
   9   0   2       23.29       21.45      2.40 o 
  10   0   2       44.99       44.69      1.91 o 
  11   0   2      720.99      770.49      9.75 o 
  12   0   2        0.19        0.23      0.43 o 
  13   0   2       12.53       13.69      1.21 o 
  14   0   2     1067.02     1089.77     25.65 o 
  15   0   2        3.35        2.37      0.83 o 
  16   0   2        0.25        0.43      0.69 o 
  17   0   2        1.84        2.77      0.69 o 
  18   0   2      184.38      183.51      5.44 o 
  19   0   2      314.29      303.82     12.91 o 
  20   0   2        1.22        5.57      1.62 o 
  21   0   2       16.85        7.79      1.87 o 
  22   0   2       12.54       15.78      2.38 o 
  23   0   2        0.18       -1.36      1.28 o 
  24   0   2       16.16       10.76      2.17 o 
  25   0   2       17.69       21.60      3.29 o 
  26   0   2       46.16       45.99      3.89 o 
  27   0   2        9.92        8.51      2.44 o 
  28   0   2       19.11       22.76      3.19 o 
   1   1   2      907.62      870.93      8.79 o 
   2   1   2     2814.28     2683.34     25.72 o 
   3   1   2      106.19       87.68      1.31 o 
   4   1   2     1001.29      948.34      9.72 o 
   5   1   2     1786.41     1911.78     16.68 o 
   6   1   2     1526.22     1578.32     13.91 o 
   7   1   2       59.89       59.47      1.12 o 
   8   1   2      324.32      308.78      3.41 o 
   9   1   2       20.71       19.58      0.61 o 
  10   1   2       18.75       10.07      0.62 o 
  11   1   2      108.17      107.12      2.75 o 
  12   1   2       21.87       24.95      1.81 o 
  13   1   2      132.76      155.51      2.71 o 
  14   1   2        4.53        5.49      0.91 o 
  15   1   2       72.02       72.06      2.42 o 
  16   1   2        2.75        2.04      0.60 o 
  17   1   2        6.76        6.79      0.81 o 
  18   1   2       48.01       47.15      2.07 o 
  19   1   2        1.56        3.02      0.74 o 
  20   1   2       10.12       10.55      1.47 o 
  21   1   2        0.06        0.36      0.89 o 
  22   1   2      124.07      108.76      3.31 o 
  23   1   2       13.00       11.20      1.65 o 
  24   1   2        0.09        0.89      1.10 o 
  25   1   2       14.49       16.43      1.85 o 
  26   1   2        1.03        1.19      1.26 o 
  27   1   2        1.73        3.82      1.39 o 
  28   1   2       13.56       19.34      2.93 o 
   0   2   2       92.41       89.45      2.26 o 
   1   2   2     1672.38     1715.58     13.76 o 
   2   2   2        2.67        0.29      0.30 o 
   3   2   2     1743.43     1788.55     20.63 o 
   4   2   2      704.09      675.30     10.51 o 
   5   2   2       83.03       85.23      1.94 o 
   6   2   2      619.94      610.76      7.98 o 
   7   2   2        7.80        8.81      1.10 o 
   8   2   2      140.66      147.22      2.42 o 
   9   2   2        1.50        1.17      0.33 o 
  10   2   2       62.63       55.94      1.16 o 
  11   2   2      178.97      189.12      3.27 o 
  12   2   2       17.57       12.28      1.03 o 
  13   2   2      207.00      191.18      3.40 o 
  14   2   2      205.19      221.40      3.81 o 
  15   2   2       37.45       32.92      1.53 o 
  16   2   2      187.32      196.05      4.62 o 
  17   2   2        0.35        0.59      0.95 o 
  18   2   2       26.06       26.41      2.03 o 
  19   2   2      194.13      205.56      4.24 o 
  20   2   2      143.30      135.04      3.48 o 
  21   2   2       43.06       37.48      2.14 o 
  22   2   2        3.84        6.56      1.69 o 
  23   2   2        6.45        6.72      1.35 o 
  24   2   2       13.04       10.57      3.12 o 
  25   2   2        0.02       -1.36      1.41 o 
  26   2   2        4.04        3.22      1.63 o 
  27   2   2       11.53       10.71      2.06 o 
   1   3   2      107.17       98.45      1.60 o 
   2   3   2      785.25      796.82      7.12 o 
   3   3   2     1308.20     1250.89     13.30 o 
   4   3   2       67.65       80.91      2.18 o 
   5   3   2        8.72       16.90      2.35 o 
   6   3   2      139.92      117.72      2.66 o 
   7   3   2        2.32        3.70      0.65 o 
   8   3   2      448.55      463.77      5.99 o 
   9   3   2      118.80      137.74      2.61 o 
  10   3   2      153.18      153.33      3.74 o 
  11   3   2        0.19        0.60      0.78 o 
  12   3   2      350.90      409.02     10.79 o 
  13   3   2        0.00       -1.11      1.24 o 
  14   3   2        1.43        1.01      1.43 o 
  15   3   2       23.19       18.10      1.32 o 
  16   3   2      234.61      208.65      3.98 o 
  17   3   2       30.56       31.92      2.23 o 
  18   3   2       69.72       72.47      2.42 o 
  19   3   2       19.18       20.88      1.97 o 
  20   3   2       17.16       21.87      2.03 o 
  21   3   2       11.55       16.19      1.87 o 
  22   3   2       14.19       13.61      1.92 o 
  23   3   2       12.13       12.61      1.99 o 
  24   3   2        4.79        3.90      1.73 o 
  25   3   2        3.15        6.06      1.77 o 
  26   3   2        1.68        2.84      1.92 o 
   0   4   2      124.71      103.62      2.60 o 
   1   4   2      126.71      122.22      2.18 o 
   2   4   2      248.51      249.04      3.13 o 
   3   4   2      230.13      229.15      3.23 o 
   4   4   2        8.07        8.83      1.04 o 
   5   4   2       26.00       30.78      1.59 o 
   6   4   2       35.39       31.55      1.42 o 
   7   4   2        1.52        1.16      0.61 o 
   8   4   2       95.39       95.28      2.99 o 
   9   4   2        4.53       11.09      1.43 o 
  10   4   2       21.25       18.52      1.66 o 
  11   4   2        1.39        1.34      1.17 o 
  12   4   2        3.57        5.08      1.21 o 
  13   4   2      104.97      122.13      3.80 o 
  14   4   2      138.77      151.50      4.27 o 
  15   4   2        0.05        1.29      1.12 o 
  16   4   2       38.52       47.55      2.68 o 
  17   4   2        0.26        0.16      1.14 o 
  18   4   2        0.42        1.16      1.28 o 
  19   4   2       80.18       92.97      3.08 o 
  20   4   2       20.62       20.30      1.82 o 
  21   4   2       26.81       28.90      2.49 o 
  22   4   2        5.25        6.24      1.65 o 
  23   4   2        0.08       -0.19      1.86 o 
  24   4   2        8.27        5.41      2.61 o 
   1   5   2       67.32       75.28      1.76 o 
   2   5   2      395.26      373.14      4.87 o 
   3   5   2        0.28        2.83      0.83 o 
   4   5   2       27.14       24.61      1.71 o 
   5   5   2       90.85       83.81      2.78 o 
   6   5   2      147.38      137.70      3.11 o 
   7   5   2        1.62        0.80      0.71 o 
   8   5   2       18.57       21.93      1.46 o 
   9   5   2        9.51       10.36      1.48 o 
  10   5   2       31.15       28.36      2.13 o 
  11   5   2       11.42       10.87      1.62 o 
  12   5   2        0.65        0.25      1.04 o 
  13   5   2       47.36       57.03      6.22 o 
  14   5   2        0.01        1.05      1.19 o 
  15   5   2        0.87        0.51      1.17 o 
  16   5   2        4.81        4.79      1.49 o 
  17   5   2        4.60        7.37      1.64 o 
  18   5   2       16.16       18.87      1.87 o 
  19   5   2        0.27        1.41      1.13 o 
  20   5   2        4.24        1.88      1.21 o 
  21   5   2        0.31        0.41      1.21 o 
  22   5   2       34.54       36.55      3.06 o 
   0   6   2       15.49       18.68      2.26 o 
   1   6   2        0.60        1.14      0.86 o 
   2   6   2      185.57      191.71      4.00 o 
   3   6   2        4.65        7.13      1.34 o 
   4   6   2        9.20       10.47      1.49 o 
   5   6   2        4.15        7.13      1.30 o 
   6   6   2       36.26       34.01      1.89 o 
   7   6   2        1.68       -0.18      0.83 o 
   8   6   2       16.69       16.51      1.86 o 
   9   6   2        0.46       -0.40      1.06 o 
  10   6   2        0.11        0.52      1.12 o 
  11   6   2       29.93       30.47      2.90 o 
  12   6   2        0.29        0.43      1.19 o 
  13   6   2        2.29        1.64      1.32 o 
  14   6   2       25.78       27.58      2.53 o 
  15   6   2        0.59        2.22      1.37 o 
  16   6   2        0.35       -0.49      1.15 o 
  17   6   2        0.87        1.35      1.26 o 
  18   6   2        9.90       11.68      1.75 o 
   1   7   2       12.72       11.77      1.45 o 
   2   7   2       31.08       32.77      2.34 o 
   3   7   2        1.13        1.93      1.24 o 
   4   7   2        2.14        1.37      1.16 o 
   5   7   2       16.98       18.61      1.99 o 
   6   7   2        1.38       -0.37      1.37 o 
   7   7   2        0.46        2.04      1.30 o 
   8   7   2        0.84        0.71      1.27 o 
   9   7   2        0.11       -0.89      1.17 o 
  10   7   2        1.85        4.22      1.46 o 
  11   7   2        0.78        0.72      1.29 o 
  12   7   2       18.01       25.93      2.60 o 
  13   7   2       12.76        8.46      1.58 o 
   1   0   3       81.97       94.22      2.22 o 
   2   0   3        4.25        0.23      0.34 o 
   3   0   3     5125.38     5233.44     57.52 o 
   4   0   3     1433.79     1366.27     15.69 o 
   5   0   3      343.59      384.39      5.09 o 
   6   0   3        9.38       13.64      1.16 o 
   7   0   3      363.48      384.20      6.37 o 
   8   0   3        0.04        1.50      0.61 o 
   9   0   3     2437.51     2527.61     34.95 o 
  10   0   3      133.28      130.25      2.62 o 
  11   0   3      653.52      748.62     11.96 o 
  12   0   3        6.69        5.97      1.11 o 
  13   0   3      207.25      186.29      4.68 o 
  14   0   3       24.64       26.19      2.38 o 
  15   0   3       10.51       12.62      1.07 o 
  16   0   3      172.63      171.03      3.57 o 
  17   0   3     1295.19     1262.53     30.54 o 
  18   0   3        0.02        0.64      0.86 o 
  19   0   3        9.41        8.49      1.73 o 
  20   0   3       21.17       21.58      2.49 o 
  21   0   3       12.21       12.33      2.15 o 
  22   0   3        7.49        4.71      1.77 o 
  23   0   3        0.70       -0.97      1.35 o 
  24   0   3       29.88       21.26      2.82 o 
  25   0   3       17.15       14.20      2.53 o 
  26   0   3        0.99        1.31      1.74 o 
  27   0   3        8.02        5.14      3.14 o 
   0   1   3     2900.97     2966.32     32.51 o 
   1   1   3      176.24      203.78      2.37 o 
   2   1   3      112.40      123.63      1.95 o 
   3   1   3     4158.21     4338.01     37.09 o 
   4   1   3      171.04      196.64      2.41 o 
   5   1   3      145.24      154.59      2.30 o 
   6   1   3       45.00       48.37      1.69 o 
   7   1   3      680.06      706.10      6.20 o 
   8   1   3       61.38       69.98      1.20 o 
   9   1   3       43.85       44.52      1.44 o 
  10   1   3      175.55      173.10      2.42 o 
  11   1   3      957.18      937.87     10.31 o 
  12   1   3       69.68       71.80      1.95 o 
  13   1   3      127.96      109.72      2.91 o 
  14   1   3        8.78       10.16      0.77 o 
  15   1   3        6.79        4.45      0.73 o 
  16   1   3       13.86       18.62      1.53 o 
  17   1   3        5.14        3.65      1.10 o 
  18   1   3       45.00       38.13      2.37 o 
  19   1   3      137.57      134.78      2.80 o 
  20   1   3      107.58       96.54      3.18 o 
  21   1   3       96.77      104.29      3.61 o 
  22   1   3        9.06       11.64      1.87 o 
  23   1   3        2.79        6.70      1.60 o 
  24   1   3       44.77       46.16      4.22 o 
  25   1   3       15.94       17.82      3.56 o 
  26   1   3        7.38        6.55      1.77 o 
  27   1   3        3.23        2.71      1.67 o 
   1   2   3       52.85       48.97      0.93 o 
   2   2   3       22.63       23.90      0.98 o 
   3   2   3      445.68      438.08      5.24 o 
   4   2   3       52.64       57.65      1.42 o 
   5   2   3       14.01       12.72      0.77 o 
   6   2   3       50.34       50.41      1.50 o 
   7   2   3       21.14       14.47      0.70 o 
   8   2   3      248.58      247.18      3.71 o 
   9   2   3      120.48      111.59      1.81 o 
  10   2   3        0.84        0.58      0.40 o 
  11   2   3     1029.10     1026.13      9.93 o 
  12   2   3       19.12       19.95      1.17 o 
  13   2   3       97.08       86.90      2.20 o 
  14   2   3       82.92       83.40      2.24 o 
  15   2   3      221.25      209.00      3.79 o 
  16   2   3      127.82      128.94      3.52 o 
  17   2   3      419.17      414.29      7.26 o 
  18   2   3        0.82        2.02      1.57 o 
  19   2   3       72.35       81.26      3.40 o 
  20   2   3        6.53        3.63      1.36 o 
  21   2   3        8.95        7.79      1.61 o 
  22   2   3        0.08       -0.78      1.19 o 
  23   2   3       12.26       12.72      1.95 o 
  24   2   3       20.74       23.57      2.47 o 
  25   2   3        0.17        0.54      1.36 o 
  26   2   3       10.58       12.94      3.16 o 
  27   2   3        0.16        0.16      1.91 o 
   0   3   3       93.03       81.62      2.01 o 
   1   3   3      483.79      467.04      4.96 o 
   2   3   3       31.40       22.96      0.97 o 
   3   3   3       56.06       51.85      1.72 o 
   4   3   3       77.70       74.41      2.24 o 
   5   3   3        3.66        3.04      0.62 o 
   6   3   3      183.00      214.03      3.44 o 
   7   3   3      366.42      385.18      7.99 o 
   8   3   3       65.59       72.94      3.97 o 
   9   3   3        7.68       12.68      0.90 o 
  10   3   3        5.47        8.20      0.79 o 
  11   3   3       46.84       41.79      2.08 o 
  12   3   3        1.51        1.53      0.85 o 
  13   3   3       22.81       19.35      1.67 o 
  14   3   3        1.76        3.52      1.10 o 
  15   3   3       69.46       56.73      2.58 o 
  16   3   3       49.10       56.32      3.11 o 
  17   3   3       48.34       41.23      2.40 o 
  18   3   3       81.26       92.62      3.40 o 
  19   3   3      105.11      129.99      4.06 o 
  20   3   3       98.26      113.97      5.05 o 
  21   3   3      125.13      142.90      4.34 o 
  22   3   3       28.77       31.44      2.42 o 
  23   3   3        0.38       -0.55      1.59 o 
  24   3   3       10.41        8.22      1.84 o 
  25   3   3        4.75        2.31      2.23 o 
   1   4   3       18.93       14.81      0.80 o 
   2   4   3      168.52      181.29      2.91 o 
   3   4   3       35.94       45.67      1.60 o 
   4   4   3      147.85      129.34      2.71 o 
   5   4   3       69.08       62.78      3.48 o 
   6   4   3       39.02       40.90      1.59 o 
   7   4   3        6.96        7.42      1.02 o 
   8   4   3       58.73       47.82      2.51 o 
   9   4   3       84.59       88.04      2.30 o 
  10   4   3       38.29       42.62      2.49 o 
  11   4   3      309.57      269.82      5.66 o 
  12   4   3       14.92       16.27      1.72 o 
  13   4   3       21.66       17.32      1.80 o 
  14   4   3       28.86       26.07      2.90 o 
  15   4   3       12.07       18.57      1.91 o 
  16   4   3      123.80      122.82      4.00 o 
  17   4   3      154.55      188.60      5.59 o 
  18   4   3        0.42        1.44      1.64 o 
  19   4   3       17.65       20.51      2.15 o 
  20   4   3        2.77        0.43      1.28 o 
  21   4   3        2.69        2.36      1.36 o 
  22   4   3        0.68        0.25      1.44 o 
  23   4   3        1.19        1.37      1.35 o 
   0   5   3      145.48      118.30      5.35 o 
   1   5   3       55.69       48.38      1.88 o 
   2   5   3        0.29       -0.64      0.65 o 
   3   5   3       48.80       60.97      3.98 o 
   4   5   3        9.74       15.92      1.28 o 
   5   5   3        0.09       -0.24      0.69 o 
   6   5   3        0.42       -0.89      0.72 o 
   7   5   3        8.57        7.42      1.16 o 
   8   5   3       23.82       27.32      4.82 o 
   9   5   3       28.02       28.16      5.40 o 
  10   5   3        0.18        1.86      1.41 o 
  11   5   3      175.08      185.60      5.20 o 
  12   5   3        2.61        1.82      1.22 o 
  13   5   3        0.29        0.14      1.12 o 
  14   5   3        0.00        1.10      1.21 o 
  15   5   3        0.06        1.76      1.32 o 
  16   5   3       15.11       18.86      3.31 o 
  17   5   3        1.52        2.06      1.71 o 
  18   5   3        0.27       -0.33      1.29 o 
  19   5   3       10.35        8.34      1.87 o 
  20   5   3       18.43       21.03      2.38 o 
  21   5   3       19.92       23.38      2.14 o 
   1   6   3        0.36       -0.80      0.80 o 
   2   6   3        5.62       10.58      1.48 o 
   3   6   3       50.42       42.77      2.39 o 
   4   6   3       44.30       48.22      2.44 o 
   5   6   3        7.91        6.64      1.34 o 
   6   6   3        1.62        3.00      1.17 o 
   7   6   3       47.65       53.75      3.49 o 
   8   6   3       10.23       14.35      2.20 o 
   9   6   3       45.49       46.38      3.40 o 
  10   6   3       10.14        8.54      1.60 o 
  11   6   3       20.72       15.98      1.94 o 
  12   6   3        0.84        3.89      1.39 o 
  13   6   3        9.01        8.50      2.03 o 
  14   6   3        0.03        0.96      1.28 o 
  15   6   3        1.54        2.62      1.70 o 
  16   6   3       19.75       22.26      2.45 o 
  17   6   3       86.79       97.12      7.72 o 
   0   7   3       24.97       29.67      2.85 o 
   1   7   3        0.02       -0.62      1.19 o 
   2   7   3        0.48       -0.84      1.06 o 
   3   7   3        5.09        4.56      1.36 o 
   4   7   3        4.51        8.44      1.88 o 
   5   7   3        0.22        1.21      2.17 o 
   6   7   3        2.12        4.14      1.73 o 
   7   7   3       10.34        6.42      2.11 o 
   8   7   3        0.12       -0.12      1.36 o 
   9   7   3        5.12        4.35      1.91 o 
  10   7   3        0.24        1.89      2.16 o 
  11   7   3        9.18       10.19      2.26 o 
   0   0   4      247.07      201.31      5.73 o 
   1   0   4        0.02        0.01      0.53 o 
   2   0   4        4.16        0.75      0.56 o 
   3   0   4      193.39      221.92      3.37 o 
   4   0   4     1258.46     1279.85     14.98 o 
   5   0   4       64.65       88.18      1.90 o 
   6   0   4      932.55      824.63     10.14 o 
   7   0   4      297.18      294.74      5.34 o 
   8   0   4     1414.80     1423.54     20.43 o 
   9   0   4      217.57      215.45      4.42 o 
  10   0   4        3.37        5.07      1.16 o 
  11   0   4      297.01      294.05      4.74 o 
  12   0   4      233.20      220.35      3.99 o 
  13   0   4       71.42       77.67      2.24 o 
  14   0   4       42.63       44.51      1.80 o 
  15   0   4       67.68       59.32      3.14 o 
  16   0   4       60.29       54.00      5.25 o 
  17   0   4        1.04        0.87      1.18 o 
  18   0   4        9.40        7.32      1.61 o 
  19   0   4        0.90       -0.67      1.24 o 
  20   0   4       84.97       82.12      5.38 o 
  21   0   4        4.07        2.35      2.03 o 
  22   0   4        6.17        4.23      2.36 o 
  23   0   4       10.46        2.55      2.49 o 
  24   0   4       37.28       33.97      4.80 o 
  25   0   4       41.62       32.21      4.85 o 
  26   0   4       10.17       12.26      3.65 o 
   1   1   4       98.06       94.85      2.62 o 
   2   1   4        3.26        3.87      0.42 o 
   3   1   4      592.76      654.98      7.14 o 
   4   1   4     1586.13     1662.80     14.91 o 
   5   1   4      332.67      355.67      3.95 o 
   6   1   4     1119.81     1163.79     12.17 o 
   7   1   4      185.04      183.55      3.12 o 
   8   1   4      670.29      743.86      7.25 o 
   9   1   4        0.05       -0.04      0.35 o 
  10   1   4        0.00        1.21      0.39 o 
  11   1   4       41.92       37.22      1.17 o 
  12   1   4      320.09      320.64      4.02 o 
  13   1   4        0.02        0.89      0.68 o 
  14   1   4      501.89      481.73      7.54 o 
  15   1   4        0.78        0.61      0.99 o 
  16   1   4       52.01       51.68      1.73 o 
  17   1   4        0.02       -0.69      0.54 o 
  18   1   4        3.85        3.27      1.13 o 
  19   1   4      100.01      105.04      3.56 o 
  20   1   4       65.94       54.33      4.43 o 
  21   1   4       41.89       39.72      2.64 o 
  22   1   4       37.37       35.45      3.41 o 
  23   1   4        1.94       -0.06      1.27 o 
  24   1   4        2.25        5.28      1.68 o 
  25   1   4        3.01        1.31      1.45 o 
  26   1   4        3.83        5.04      2.06 o 
   0   2   4       65.36       51.44      1.95 o 
   1   2   4       35.59       38.62      1.12 o 
   2   2   4       13.65       10.44      0.72 o 
   3   2   4      423.46      448.19      5.42 o 
   4   2   4       10.51       10.08      1.03 o 
   5   2   4       78.15       83.30      1.86 o 
   6   2   4       25.62       20.21      0.99 o 
   7   2   4      452.54      420.80      5.35 o 
   8   2   4      118.56      137.56      2.80 o 
   9   2   4      100.72       98.84      3.54 o 
  10   2   4       56.34       68.10      1.88 o 
  11   2   4        0.64        2.69      0.60 o 
  12   2   4       24.40       29.37      1.68 o 
  13   2   4       16.00       17.44      2.94 o 
  14   2   4       20.94       20.29      1.61 o 
  15   2   4       51.39       57.09      2.42 o 
  16   2   4      121.49      115.50      3.36 o 
  17   2   4        8.08        8.10      1.31 o 
  18   2   4       96.93       99.37      3.94 o 
  19   2   4       31.40       34.23      2.83 o 
  20   2   4       43.27       40.86      2.57 o 
  21   2   4        5.08        5.51      1.15 o 
  22   2   4       10.95        7.63      2.08 o 
  23   2   4        0.42        0.06      1.32 o 
  24   2   4       11.19       10.47      2.56 o 
  25   2   4       16.89       16.92      3.27 o 
   1   3   4       26.95       28.82      1.40 o 
   2   3   4        9.06        6.29      0.71 o 
   3   3   4       12.77       20.04      1.78 o 
   4   3   4       57.00       61.54      1.69 o 
   5   3   4      366.74      345.49      4.79 o 
   6   3   4       67.07       52.83      1.93 o 
   7   3   4       65.18       64.27      1.78 o 
   8   3   4      243.98      222.59      3.76 o 
   9   3   4      149.01      147.83      3.16 o 
  10   3   4       31.65       38.49      1.60 o 
  11   3   4       31.57       28.81      1.85 o 
  12   3   4      254.19      249.54      5.97 o 
  13   3   4        5.00        6.78      1.22 o 
  14   3   4      692.17      675.77     18.07 o 
  15   3   4       10.68        9.54      1.46 o 
  16   3   4        0.56        0.76      1.01 o 
  17   3   4       69.57       80.25      7.12 o 
  18   3   4        0.03        0.06      1.46 o 
  19   3   4        0.00        0.13      1.05 o 
  20   3   4        3.28        3.30      1.28 o 
  21   3   4       29.12       29.53      2.59 o 
  22   3   4        5.98        4.07      1.40 o 
  23   3   4        9.68       11.09      2.00 o 
  24   3   4        0.56        1.68      1.45 o 
   0   4   4        0.90       -1.16      0.77 o 
   1   4   4       18.22       19.85      1.26 o 
   2   4   4        1.76        0.06      0.71 o 
   3   4   4       94.69      102.48      2.86 o 
   4   4   4      145.61      146.26      3.45 o 
   5   4   4       32.06       18.49      1.34 o 
   6   4   4       45.04       47.71      1.71 o 
   7   4   4      189.78      182.49      3.43 o 
   8   4   4      116.94      101.79      3.14 o 
   9   4   4        0.03        1.26      1.14 o 
  10   4   4       26.39       24.90      2.30 o 
  11   4   4        6.36        2.23      1.25 o 
  12   4   4       22.61       19.49      1.86 o 
  13   4   4       10.16        9.26      1.52 o 
  14   4   4       24.15       37.00      2.41 o 
  15   4   4       19.38       27.36      4.20 o 
  16   4   4      103.22       97.89      3.61 o 
  17   4   4        3.04        4.14      1.37 o 
  18   4   4        5.20        6.40      1.52 o 
  19   4   4       10.40       10.14      1.71 o 
  20   4   4       23.00       24.22      2.33 o 
  21   4   4        2.73        3.10      1.41 o 
  22   4   4        2.97        5.93      1.60 o 
   1   5   4        0.09        0.28      0.73 o 
   2   5   4        3.12        2.84      1.49 o 
   3   5   4       24.41       21.58      1.69 o 
   4   5   4      226.76      212.86      4.68 o 
   5   5   4       33.28       29.14      1.89 o 
   6   5   4      139.72      158.57      3.96 o 
   7   5   4        0.07        0.07      0.87 o 
   8   5   4       75.85       67.13      4.58 o 
   9   5   4        7.64        8.94      1.82 o 
  10   5   4        6.02        7.30      3.66 o 
  11   5   4        0.04        0.40      1.25 o 
  12   5   4       88.59      107.82     10.33 o 
  13   5   4       12.73       20.96      2.09 o 
  14   5   4       69.64       73.84      3.32 o 
  15   5   4        2.81        0.96      1.27 o 
  16   5   4       14.29       15.40      2.02 o 
  17   5   4        2.75        1.74      1.44 o 
  18   5   4        0.58        3.32      1.46 o 
  19   5   4       15.67       17.36      2.22 o 
   0   6   4       18.57       22.18      4.97 o 
   1   6   4        0.12        0.62      1.00 o 
   2   6   4        4.31        3.66      1.72 o 
   3   6   4        6.03        3.19      1.48 o 
   4   6   4       12.87       15.61      1.71 o 
   5   6   4        9.57        7.68      1.37 o 
   6   6   4       35.76       45.24      3.28 o 
   7   6   4        3.32        3.45      1.84 o 
   8   6   4       40.88       40.67      3.24 o 
   9   6   4       23.45       26.03      2.91 o 
  10   6   4        0.65        0.78      1.50 o 
  11   6   4        6.99        3.32      1.63 o 
  12   6   4        7.24        9.86      2.13 o 
  13   6   4        1.38        1.11      1.59 o 
  14   6   4        2.23        2.41      1.68 o 
  15   6   4       14.75       23.69      3.01 o 
   1   7   4        8.50        5.41      1.43 o 
   2   7   4        1.38        5.13      1.42 o 
   3   7   4        5.25        5.87      2.50 o 
   4   7   4       17.29       15.95      2.41 o 
   5   7   4        5.88        4.25      2.09 o 
   6   7   4        5.58        6.48      1.91 o 
   7   7   4        0.37       -0.11      1.52 o 
   8   7   4        5.84        8.83      2.14 o 
   1   0   5        7.65       15.62      1.26 o 
   2   0   5     1430.62     1471.96     21.82 o 
   3   0   5        1.34       -0.05      0.59 o 
   4   0   5       38.65       55.86      3.12 o 
   5   0   5      797.84      851.28     12.29 o 
   6   0   5      333.47      314.25      6.14 o 
   7   0   5      129.99      155.32      2.95 o 
   8   0   5       61.24       64.56      2.16 o 
   9   0   5      227.83      271.07      5.33 o 
  10   0   5       19.67       17.48      2.07 o 
  11   0   5        0.10        1.38      0.76 o 
  12   0   5      147.97      152.84      4.01 o 
  13   0   5       37.26       47.95      2.21 o 
  14   0   5        3.33        2.30      0.96 o 
  15   0   5       32.05       23.33      1.81 o 
  16   0   5        4.87        5.97      1.74 o 
  17   0   5        3.48        0.31      1.29 o 
  18   0   5       97.31       94.58      5.74 o 
  19   0   5      223.19      224.68      9.34 o 
  20   0   5       14.36       10.51      2.78 o 
  21   0   5        3.30        2.46      2.26 o 
  22   0   5       22.08       21.24      4.07 o 
  23   0   5        7.67        5.16      2.74 o 
  24   0   5       11.04       12.01      3.61 o 
  25   0   5        1.84        4.06      2.78 o 
   0   1   5      146.85      151.86      3.77 o 
   1   1   5       11.12       14.20      0.99 o 
   2   1   5      859.29      889.90      9.59 o 
   3   1   5        4.52        4.06      0.51 o 
   4   1   5       67.03       69.96      1.43 o 
   5   1   5       61.91       77.51      1.61 o 
   6   1   5      149.93      131.26      2.11 o 
   7   1   5        2.26        2.33      0.49 o 
   8   1   5        3.38        2.76      0.57 o 
   9   1   5        0.56       -0.42      0.44 o 
  10   1   5        7.37        5.85      0.65 o 
  11   1   5        4.70        7.11      0.69 o 
  12   1   5       38.68       44.69      1.56 o 
  13   1   5       19.27       16.53      1.13 o 
  14   1   5       42.09       43.13      1.63 o 
  15   1   5      130.48      114.23      2.64 o 
  16   1   5       96.03      103.37      6.73 o 
  17   1   5        6.84        6.24      1.02 o 
  18   1   5       60.26       61.93      2.37 o 
  19   1   5        7.13        5.72      1.19 o 
  20   1   5       16.92       23.42      1.83 o 
  21   1   5       17.86       20.31      2.61 o 
  22   1   5       38.98       37.59      3.40 o 
  23   1   5        6.45        8.45      2.54 o 
  24   1   5        0.32        1.34      1.66 o 
  25   1   5        0.16        0.30      1.58 o 
   1   2   5       85.00       69.21      2.36 o 
   2   2   5      138.55      136.16      2.86 o 
   3   2   5       39.78       37.81      1.68 o 
   4   2   5       30.05       35.42      1.27 o 
   5   2   5       53.46       51.65      1.51 o 
   6   2   5      149.16      154.62      2.75 o 
   7   2   5        5.85        8.77      0.81 o 
   8   2   5        6.06        5.04      0.70 o 
   9   2   5      224.91      206.00      3.40 o 
  10   2   5        2.05        2.79      0.76 o 
  11   2   5       52.76       46.87      2.41 o 
  12   2   5       10.92       11.97      1.58 o 
  13   2   5      146.36      138.81      3.57 o 
  14   2   5       27.66       35.53      1.95 o 
  15   2   5       34.22       39.03      2.79 o 
  16   2   5        4.47        4.40      1.12 o 
  17   2   5      134.73      145.27      3.95 o 
  18   2   5       56.96       59.30      2.63 o 
  19   2   5       43.91       44.22      2.42 o 
  20   2   5       10.59       11.65      1.65 o 
  21   2   5       12.02       11.44      1.39 o 
  22   2   5        0.79       -1.37      1.21 o 
  23   2   5        6.71        6.22      1.72 o 
  24   2   5        0.01        0.50      2.19 o 
   0   3   5      482.32      434.07     11.36 o 
   1   3   5       18.99       16.64      1.23 o 
   2   3   5      265.47      238.26      4.38 o 
   3   3   5      188.03      174.97      3.61 o 
   4   3   5       71.41       78.41      2.29 o 
   5   3   5       62.28       72.44      2.85 o 
   6   3   5      128.26      118.72      2.88 o 
   7   3   5       97.25       86.46      2.15 o 
   8   3   5        4.04        3.37      0.73 o 
   9   3   5      206.07      191.95      3.43 o 
  10   3   5      144.69      147.83      3.74 o 
  11   3   5       57.81       45.73      2.68 o 
  12   3   5       59.23       51.09      2.78 o 
  13   3   5        3.52        5.18      1.20 o 
  14   3   5      101.14       95.82      3.25 o 
  15   3   5       22.48       17.63      1.77 o 
  16   3   5       31.14       28.29      2.96 o 
  17   3   5       29.38       30.68      2.23 o 
  18   3   5       17.33       17.16      1.82 o 
  19   3   5       66.96       60.30      3.44 o 
  20   3   5        0.01       -0.39      1.08 o 
  21   3   5        7.21        9.70      1.66 o 
  22   3   5       17.15       25.44      2.45 o 
  23   3   5        0.57        1.23      1.14 o 
   1   4   5        3.77        0.47      0.84 o 
   2   4   5      227.79      214.60      4.41 o 
   3   4   5       35.92       30.26      1.74 o 
   4   4   5       27.44       22.61      1.77 o 
   5   4   5       17.80       17.89      1.45 o 
   6   4   5       22.72       15.98      1.83 o 
   7   4   5       21.99       16.74      2.16 o 
   8   4   5        2.38        2.63      0.88 o 
   9   4   5      206.26      164.01      7.01 o 
  10   4   5       50.50       54.77      3.04 o 
  11   4   5       30.17       36.13      3.92 o 
  12   4   5        0.32        1.66      1.21 o 
  13   4   5        6.33        8.09      1.70 o 
  14   4   5        2.80        4.30      1.46 o 
  15   4   5       28.07       27.59      2.24 o 
  16   4   5        2.71        0.69      1.11 o 
  17   4   5       32.40       39.59      2.63 o 
  18   4   5       16.64       17.33      2.03 o 
  19   4   5       14.17       19.57      2.75 o 
  20   4   5        0.74       -1.03      1.15 o 
   0   5   5        0.06       -1.39      1.40 o 
   1   5   5       37.65       36.42      3.37 o 
   2   5   5      112.01      115.47      3.39 o 
   3   5   5        0.22       -0.05      0.92 o 
   4   5   5       11.61       15.99      2.03 o 
   5   5   5        3.08        3.03      1.65 o 
   6   5   5       13.84       13.95      1.95 o 
   7   5   5       14.25       18.67      2.24 o 
   8   5   5        5.92        5.99      1.60 o 
   9   5   5       18.08       18.09      2.32 o 
  10   5   5        0.14        0.66      1.32 o 
  11   5   5        8.96        7.98      1.79 o 
  12   5   5        0.01       -0.38      1.65 o 
  13   5   5        5.32        3.53      2.14 o 
  14   5   5        5.77        7.92      1.97 o 
  15   5   5       33.11       43.35      3.42 o 
  16   5   5       30.62       33.32      3.15 o 
  17   5   5        2.28        0.72      1.68 o 
   1   6   5        0.47        0.82      1.05 o 
   2   6   5      117.09      119.23      3.70 o 
   3   6   5        2.56        3.87      1.25 o 
   4   6   5        0.59        0.81      1.08 o 
   5   6   5       42.80       45.72      2.51 o 
   6   6   5        0.26        0.86      1.33 o 
   7   6   5       14.04        9.46      1.97 o 
   8   6   5        4.29        4.54      1.69 o 
   9   6   5       27.83       28.18      9.05 o 
  10   6   5        4.29        6.53      1.86 o 
  11   6   5        0.00        0.53      1.43 o 
  12   6   5        3.99        4.10      2.05 o 
  13   6   5        4.23        4.44      2.26 o 
   0   0   6     1350.64     1225.91     26.86 o 
   1   0   6       16.77       16.36      1.50 o 
   2   0   6      493.92      500.37      9.05 o 
   3   0   6        0.43        0.16      0.74 o 
   4   0   6        8.57        8.04      1.18 o 
   5   0   6        0.90       -0.34      1.27 o 
   6   0   6      187.11      173.37      4.37 o 
   7   0   6       82.25       97.15      3.17 o 
   8   0   6      119.01      117.31      4.99 o 
   9   0   6       31.51       21.03      2.36 o 
  10   0   6       82.17       85.00      4.18 o 
  11   0   6       20.59       22.29      2.44 o 
  12   0   6        2.37        1.84      0.93 o 
  13   0   6      146.08      139.67      4.13 o 
  14   0   6        1.53        5.07      1.25 o 
  15   0   6        0.14        2.02      1.08 o 
  16   0   6        4.48        4.75      1.32 o 
  17   0   6       50.58       65.94      3.07 o 
  18   0   6        4.62        5.28      1.40 o 
  19   0   6        0.18       -0.54      1.25 o 
  20   0   6        0.36       -1.85      1.75 o 
  21   0   6        4.44        0.80      2.11 o 
  22   0   6        0.53        2.31      2.58 o 
  23   0   6        0.00        3.23      2.48 o 
   1   1   6       24.91       28.80      1.31 o 
   2   1   6      167.29      160.69      3.37 o 
   3   1   6       70.55       63.99      2.65 o 
   4   1   6       26.98       25.90      1.24 o 
   5   1   6        0.07       -0.30      0.42 o 
   6   1   6       18.49       30.40      1.12 o 
   7   1   6       61.19       54.75      1.44 o 
   8   1   6        3.73        3.16      0.60 o 
   9   1   6        1.79        1.79      0.63 o 
  10   1   6      145.21      143.38      4.54 o 
  11   1   6       62.24       64.61      2.14 o 
  12   1   6        0.81        0.80      0.77 o 
  13   1   6       30.99       30.61      2.65 o 
  14   1   6       16.12       17.31      1.45 o 
  15   1   6       53.32       39.90      2.26 o 
  16   1   6       29.51       21.06      1.61 o 
  17   1   6       35.36       40.91      1.87 o 
  18   1   6        7.80       10.87      1.24 o 
  19   1   6        1.32        1.66      1.09 o 
  20   1   6        2.35        1.17      1.09 o 
  21   1   6        2.82        4.27      1.26 o 
  22   1   6        0.48       -0.02      1.55 o 
  23   1   6        7.94        3.31      2.21 o 
   0   2   6       59.62       63.26      3.47 o 
   1   2   6      147.06      141.60      3.69 o 
   2   2   6      150.03      141.30      8.69 o 
   3   2   6        0.73        0.96      0.67 o 
   4   2   6       27.93       27.82      1.45 o 
   5   2   6       14.83       13.50      1.13 o 
   6   2   6      111.39       90.06      2.45 o 
   7   2   6      356.90      321.49      7.25 o 
   8   2   6       84.27       76.30      2.29 o 
   9   2   6       69.66       65.06      1.89 o 
  10   2   6       22.56       18.87      1.73 o 
  11   2   6       63.29       64.37      2.79 o 
  12   2   6       80.15       74.52      3.06 o 
  13   2   6       74.79       76.53      3.15 o 
  14   2   6       36.96       44.80      2.21 o 
  15   2   6        0.00        0.40      0.93 o 
  16   2   6        6.82        3.53      1.35 o 
  17   2   6        0.01        0.43      1.09 o 
  18   2   6        0.15       -0.41      1.09 o 
  19   2   6        5.12        4.22      1.46 o 
  20   2   6        6.15       11.80      1.88 o 
  21   2   6        2.75        1.47      1.21 o 
  22   2   6        1.28        0.76      1.17 o 
   1   3   6       12.54       14.20      1.48 o 
   2   3   6        3.93        2.92      0.95 o 
   3   3   6      394.02      397.46      6.38 o 
   4   3   6        0.49        1.84      0.82 o 
   5   3   6       28.18       29.34      1.63 o 
   6   3   6       61.13       49.18      2.55 o 
   7   3   6        6.75        5.76      1.12 o 
   8   3   6       38.47       27.36      1.59 o 
   9   3   6        2.39        2.91      0.88 o 
  10   3   6      107.43       90.40      5.78 o 
  11   3   6       51.85       41.98      2.61 o 
  12   3   6       73.10       62.16      3.05 o 
  13   3   6        2.64        2.82      1.26 o 
  14   3   6       10.78       15.84      4.30 o 
  15   3   6      109.08      113.55      4.27 o 
  16   3   6        7.34       11.25      2.08 o 
  17   3   6        1.00        3.54      1.23 o 
  18   3   6        5.55        6.39      1.40 o 
  19   3   6        0.04       -0.97      1.33 o 
  20   3   6        2.29        3.71      1.39 o 
  21   3   6        1.24       -0.09      1.29 o 
   0   4   6       16.02       26.69      2.84 o 
   1   4   6       85.93       88.81      3.23 o 
   2   4   6      147.72      140.94      4.82 o 
   3   4   6       32.54       30.57      1.79 o 
   4   4   6        5.02        1.98      1.14 o 
   5   4   6        4.95        5.39      1.13 o 
   6   4   6       45.98       45.92      2.40 o 
   7   4   6       15.04       13.66      1.83 o 
   8   4   6       25.14       26.61      2.39 o 
   9   4   6       29.89       39.27      5.49 o 
  10   4   6        5.09        4.47      1.44 o 
  11   4   6       24.22       28.03      3.36 o 
  12   4   6       15.63        7.93      1.69 o 
  13   4   6       17.43       29.62      2.69 o 
  14   4   6       28.33       22.37      2.39 o 
  15   4   6        7.10        6.64      1.68 o 
  16   4   6        0.03        0.14      1.32 o 
  17   4   6        2.94        4.12      1.62 o 
  18   4   6        0.06       -1.58      1.40 o 
   1   5   6        9.90       13.61      1.81 o 
   2   5   6       41.51       43.73      2.56 o 
   3   5   6       12.55       15.65      2.64 o 
   4   5   6       10.12       11.46      1.45 o 
   5   5   6       36.00       46.60      2.28 o 
   6   5   6       14.41       14.45      1.61 o 
   7   5   6       43.08       51.62      4.61 o 
   8   5   6        0.83        1.81      2.58 o 
   9   5   6        4.49       12.65      2.06 o 
  10   5   6       41.45       45.95      3.29 o 
  11   5   6        8.57        5.08      1.66 o 
  12   5   6        0.01        1.63      1.36 o 
  13   5   6        0.33       -1.90      2.71 o 
  14   5   6        3.73        5.79      1.82 o 
  15   5   6        0.00       -0.37      1.77 o 
   0   6   6       76.75       73.87      5.14 o 
   1   6   6        2.59        4.20      1.97 o 
   2   6   6       32.91       35.95      2.75 o 
   3   6   6        6.12        8.13      1.51 o 
   4   6   6        1.08        0.52      1.09 o 
   5   6   6        0.01       -1.56      1.31 o 
   6   6   6        8.26        5.37      2.05 o 
   7   6   6        0.68       -0.23      1.72 o 
   8   6   6        5.44        5.75      3.89 o 
   9   6   6       11.50       17.02      2.52 o 
   1   0   7        7.83        8.54      2.10 o 
   2   0   7       69.04       59.29      2.73 o 
   3   0   7        0.48        0.03      0.92 o 
   4   0   7      240.31      250.67      5.94 o 
   5   0   7       22.26       18.88      1.82 o 
   6   0   7       89.50      112.44      3.72 o 
   7   0   7      110.46      106.35      5.10 o 
   8   0   7       17.48       11.44      2.14 o 
   9   0   7       57.21       54.97      3.71 o 
  10   0   7       59.94       63.96      4.05 o 
  11   0   7        5.66        5.26      1.30 o 
  12   0   7        5.02        6.04      1.32 o 
  13   0   7        7.48        7.66      1.51 o 
  14   0   7        7.60        8.86      1.83 o 
  15   0   7        0.70       -0.17      1.01 o 
  16   0   7       43.85       39.12      4.56 o 
  17   0   7        5.16        4.59      1.49 o 
  18   0   7        6.35        3.47      3.14 o 
  19   0   7        2.72        1.97      1.30 o 
  20   0   7        8.76        6.12      1.70 o 
  21   0   7       26.13       31.93      4.69 o 
   0   1   7       87.83       98.99      3.49 o 
   1   1   7       26.37       35.02      1.78 o 
   2   1   7       14.19       12.62      1.30 o 
   3   1   7      753.18      683.71      9.86 o 
   4   1   7      133.64      146.32      4.43 o 
   5   1   7       51.94       51.47      2.17 o 
   6   1   7       17.61       14.19      1.30 o 
   7   1   7       13.79       11.15      1.23 o 
   8   1   7        7.69       11.29      2.37 o 
   9   1   7        5.15        5.10      1.01 o 
  10   1   7        2.05        2.41      0.86 o 
  11   1   7       72.77       59.56      4.29 o 
  12   1   7       18.72       22.24      1.94 o 
  13   1   7       11.07        9.09      1.23 o 
  14   1   7       14.03       11.77      1.40 o 
  15   1   7        9.22        7.64      1.27 o 
  16   1   7       10.07       10.22      1.39 o 
  17   1   7       16.71       13.07      1.36 o 
  18   1   7        1.68        0.57      0.88 o 
  19   1   7        6.98       10.71      1.60 o 
  20   1   7        8.81        8.44      1.56 o 
  21   1   7        2.32        1.34      1.22 o 
   1   2   7      109.32      102.14      6.13 o 
   2   2   7       54.82       58.33      2.55 o 
   3   2   7      117.41      114.40      3.58 o 
   4   2   7       38.39       44.45      2.91 o 
   5   2   7        0.03        0.61      1.08 o 
   6   2   7       19.46       19.03      1.38 o 
   7   2   7       12.79        8.61      1.09 o 
   8   2   7        6.56        5.21      1.02 o 
   9   2   7        9.45       10.28      1.43 o 
  10   2   7       78.54       86.63      4.57 o 
  11   2   7        1.20        0.16      1.34 o 
  12   2   7       29.20       30.70      3.10 o 
  13   2   7        2.19        1.62      1.52 o 
  14   2   7        0.12        0.29      1.32 o 
  15   2   7       58.93       62.94      4.15 o 
  16   2   7        0.39        0.48      1.37 o 
  17   2   7       12.03       12.22      1.95 o 
  18   2   7        7.35        8.37      2.51 o 
  19   2   7        2.43        0.89      1.37 o 
  20   2   7        0.10        0.28      1.37 o 
   0   3   7      139.90      136.65      5.64 o 
   1   3   7        0.09        0.22      0.91 o 
   2   3   7       25.86       21.75      1.81 o 
   3   3   7      377.22      350.43      7.25 o 
   4   3   7      139.78      146.40      4.16 o 
   5   3   7       19.61       14.85      1.44 o 
   6   3   7        0.04        1.67      0.84 o 
   7   3   7       98.03       93.45      2.80 o 
   8   3   7       44.77       50.73      2.11 o 
   9   3   7        2.00        2.90      2.61 o 
  10   3   7        0.00        0.69      1.08 o 
  11   3   7      118.58      121.15      4.26 o 
  12   3   7       15.19       18.12      2.06 o 
  13   3   7        1.41        2.31      1.28 o 
  14   3   7        0.01       -0.36      1.29 o 
  15   3   7       10.58       13.96      2.57 o 
  16   3   7        1.45        1.62      1.54 o 
  17   3   7        0.92        0.31      1.41 o 
  18   3   7        4.75        7.70      2.22 o 
   1   4   7        7.52        7.45      1.36 o 
   2   4   7       30.44       30.36      2.18 o 
   3   4   7       28.23       31.52      2.23 o 
   4   4   7       18.50       19.84      1.61 o 
   5   4   7        7.82        7.43      1.18 o 
   6   4   7       11.21       14.46      1.47 o 
   7   4   7       27.83       22.16      2.25 o 
   8   4   7        1.51        1.69      1.24 o 
   9   4   7        8.86       13.86      1.97 o 
  10   4   7       21.57       28.87      2.57 o 
  11   4   7        0.20        0.61      1.16 o 
  12   4   7       11.25       14.63      2.05 o 
  13   4   7        2.18        2.85      1.39 o 
  14   4   7        0.07        0.52      1.38 o 
  15   4   7        6.35       10.01      5.79 o 
   0   5   7       36.52       42.73      3.66 o 
   1   5   7        8.99        6.76      1.56 o 
   2   5   7        1.48        2.77      1.29 o 
   3   5   7      184.90      195.72      6.47 o 
   4   5   7       19.22       24.73      2.61 o 
   5   5   7       20.56       25.75      1.94 o 
   6   5   7        3.03        2.53      1.72 o 
   7   5   7        0.50        0.88      1.37 o 
   8   5   7        1.81        0.55      1.31 o 
   9   5   7        2.65        5.63      1.69 o 
  10   5   7        3.33        3.74      1.70 o 
  11   5   7        9.64       12.58      2.16 o 
   0   0   8      139.58      160.39      6.89 o 
   1   0   8       45.16       56.55      2.91 o 
   2   0   8      211.08      220.11      5.89 o 
   3   0   8       10.89       11.20      1.69 o 
   4   0   8        2.72        2.70      1.20 o 
   5   0   8        8.31       10.74      1.70 o 
   6   0   8      102.94      108.81      5.46 o 
   7   0   8       46.82       46.68      3.81 o 
   8   0   8       16.75       10.61      2.33 o 
   9   0   8       52.02       61.61      4.39 o 
  10   0   8        5.64        9.91      2.32 o 
  11   0   8        1.58       -0.73      1.52 o 
  12   0   8        1.85        3.59      1.83 o 
  13   0   8        8.42        9.87      3.22 o 
  14   0   8        0.89        2.39      1.34 o 
  15   0   8       15.70       15.50      2.06 o 
  16   0   8        2.16        4.32      1.58 o 
  17   0   8       15.26       10.25      1.90 o 
  18   0   8       35.09       44.54      3.61 o 
   1   1   8       18.99       18.32      1.62 o 
   2   1   8        4.80        4.17      1.07 o 
   3   1   8       19.36       22.21      1.80 o 
   4   1   8        0.13        0.49      1.24 o 
   5   1   8        4.19        5.23      1.11 o 
   6   1   8        6.36        7.14      1.20 o 
   7   1   8       38.22       37.06      2.03 o 
   8   1   8        5.26        7.16      1.22 o 
   9   1   8        5.71        4.71      1.10 o 
  10   1   8       26.84       28.70      1.86 o 
  11   1   8       48.93       52.87      2.89 o 
  12   1   8        2.88        4.64      1.33 o 
  13   1   8       14.34       12.72      1.82 o 
  14   1   8        1.36        1.80      1.21 o 
  15   1   8       13.24       12.29      1.78 o 
  16   1   8        1.98        1.75      1.06 o 
  17   1   8        0.43       -0.59      1.00 o 
   0   2   8      124.15      143.25      6.26 o 
   1   2   8      139.29      148.88      4.49 o 
   2   2   8       45.13       45.22      2.48 o 
   3   2   8        0.55       -0.45      1.05 o 
   4   2   8        1.15       -1.57      1.36 o 
   5   2   8       44.95       50.05      2.62 o 
   6   2   8       87.86       94.06      3.54 o 
   7   2   8       55.59       58.45      2.86 o 
   8   2   8       87.77       81.20      3.36 o 
   9   2   8        3.03        2.25      1.19 o 
  10   2   8        0.23       -1.64      1.46 o 
  11   2   8        0.99        1.27      1.54 o 
  12   2   8        3.74        1.85      1.73 o 
  13   2   8        0.93        0.17      1.54 o 
  14   2   8        0.02        0.27      1.60 o 
  15   2   8        0.00       -0.01      1.66 o 
  16   2   8        0.73       -1.09      1.56 o 
   1   3   8       55.22       57.75      2.89 o 
   2   3   8        3.58        1.81      1.14 o 
   3   3   8       23.72       23.68      2.55 o 
   4   3   8        2.66        1.82      1.10 o 
   5   3   8        7.45       11.95      2.09 o 
   6   3   8       18.59       12.69      1.67 o 
   7   3   8        7.77        8.26      1.50 o 
   8   3   8        2.37        2.27      1.58 o 
   9   3   8        1.91        2.78      1.56 o 
  10   3   8       21.14       18.08      2.79 o 
  11   3   8        4.26        5.53      1.95 o 
  12   3   8        2.19        5.33      1.87 o 
  13   3   8       33.87       35.58      3.63 o 
  14   3   8        2.62        4.14      1.85 o 
   0   4   8      116.91      116.68      5.67 o 
   1   4   8       24.29       27.94      2.25 o 
   2   4   8       21.27       22.74      2.40 o 
   3   4   8        0.22       -1.12      0.94 o 
   4   4   8        0.22       -0.39      1.04 o 
   5   4   8        5.91        5.96      2.26 o 
   6   4   8       46.43       48.37      2.84 o 
   7   4   8        3.58        3.86      1.47 o 
   8   4   8       47.75       48.36      3.03 o 
   9   4   8        0.31        0.17      1.50 o 
  10   4   8        4.19        6.66      1.63 o 
  11   4   8        1.24        1.12      1.62 o 
   1   5   8        0.68        3.02      1.77 o 
   1   0   9        0.88        0.07      1.39 o 
   2   0   9       27.98       32.36      2.70 o 
   3   0   9        5.53        6.67      1.61 o 
   4   0   9       43.56       50.72      3.05 o 
   5   0   9       34.05       36.94      3.86 o 
   6   0   9        0.35       -0.98      1.41 o 
   7   0   9        0.99        1.26      1.71 o 
   8   0   9        0.44        2.40      1.89 o 
   9   0   9        4.61        1.10      1.76 o 
  10   0   9        0.52       -1.81      1.40 o 
  11   0   9        0.20        0.54      1.68 o 
  12   0   9        0.04       -2.01      1.52 o 
  13   0   9        0.47        4.42      2.18 o 
  14   0   9       16.44       14.88      3.03 o 
   0   1   9       89.45       97.85      5.70 o 
   1   1   9       35.20       39.57      2.78 o 
   2   1   9        1.64        2.81      1.64 o 
   3   1   9        0.30        1.20      1.05 o 
   4   1   9        8.70        6.13      1.27 o 
   5   1   9        4.49        3.79      1.18 o 
   6   1   9        2.34        1.87      1.75 o 
   7   1   9        0.10        0.05      0.94 o 
   8   1   9        0.00        0.64      0.91 o 
   9   1   9        6.53        5.62      1.85 o 
  10   1   9        8.33       12.10      1.90 o 
  11   1   9        0.60        1.30      1.28 o 
  12   1   9        3.08        3.04      1.43 o 
  13   1   9        8.90        9.35      2.18 o 
   1   2   9       12.52       12.02      1.82 o 
   2   2   9        4.03        2.66      1.27 o 
   3   2   9        0.38       -0.28      1.19 o 
   4   2   9        0.03        0.12      1.09 o 
   5   2   9       12.33       14.93      1.97 o 
   6   2   9        2.91        0.31      1.19 o 
   7   2   9        0.80        0.87      1.24 o 
   8   2   9        7.26        9.36      1.71 o 
   9   2   9        0.09       -0.58      1.47 o 
  10   2   9        3.32       -0.34      1.72 o 
  11   2   9        2.35        2.01      1.62 o 
  12   2   9        1.62        0.48      1.71 o 
   0   3   9        0.01       -0.88      1.59 o 
   1   3   9        5.60        6.74      1.55 o 
   2   3   9        0.87       -0.50      1.19 o 
   3   3   9        1.82        0.02      1.13 o 
   4   3   9        7.47        5.44      1.46 o 
   5   3   9        9.92        5.97      1.53 o 
   6   3   9        2.08        3.00      1.41 o 
   7   3   9        0.03       -0.25      1.68 o 
   8   3   9        0.57       -0.21      1.75 o 
   0   0  10       17.21       19.98      3.41 o 
   1   0  10       10.53       16.77      3.99 o 
   2   0  10        0.60        1.10      1.35 o 
   3   0  10       20.32       16.65      3.46 o 
   4   0  10        9.07        7.72      2.65 o 
   5   0  10        1.10        0.48      1.83 o 
   6   0  10        7.02        6.75      2.41 o 
   1   1  10        1.73        3.27      1.55 o 
   2   1  10        1.04        0.24      1.34 o 
   3   1  10        0.84       -1.42      1.31 o 
   4   1  10        0.24        2.28      1.47 o 
   5   1  10        1.07        6.15      1.71 o 
                                                 
